# Supplementary material for: Prospective SARS-CoV-2 additional vaccination in immunosuppressant-treated individuals with autoimmune diseases in a randomized controlled trial
Source: JCI Insight. 2025 Nov 25;11(1):e191266. doi: 10.1172/jci.insight.191266 (PMC12890511; doi:10.1172/jci.insight.191266)
Supplement: Supporting data values [file jciinsight-11-191266-s241.xlsx]

## Sheet: FIG2A
Cohort, Stage 1	Immunosuppressive Trt Plan, Stage 1	Analysis Visit	Parameter	Analysis Value
Cohort A: MMF or MPA	Continue IS	Week 0/Day 1	RBD	21.0256
Cohort A: MMF or MPA	Continue IS	Week 4	RBD	498.413
Cohort A: MMF or MPA	Withhold IS	Week 0/Day 1	RBD	24.9152
Cohort A: MMF or MPA	Withhold IS	Week 4	RBD	3563.53
Cohort A: MMF or MPA	Continue IS	Week 0/Day 1	RBD	7.2352
Cohort A: MMF or MPA	Continue IS	Week 4	RBD	13.0288
Cohort A: MMF or MPA	Continue IS	Week 0/Day 1	RBD	1.632
Cohort A: MMF or MPA	Continue IS	Week 4	RBD	167.171
Cohort A: MMF or MPA	Withhold IS	Week 0/Day 1	RBD	3.4
Cohort A: MMF or MPA	Withhold IS	Week 4	RBD	204.136
Cohort A: MMF or MPA	Continue IS	Week 0/Day 1	RBD	6.6368
Cohort A: MMF or MPA	Continue IS	Week 4	RBD	28.3696
Cohort A: MMF or MPA	Continue IS	Week 0/Day 1	RBD	8.4592
Cohort A: MMF or MPA	Continue IS	Week 4	RBD	28.7776
Cohort A: MMF or MPA	Withhold IS	Week 0/Day 1	RBD	210.202
Cohort A: MMF or MPA	Withhold IS	Week 4	RBD	6504.36
Cohort A: MMF or MPA	Continue IS	Week 0/Day 1	RBD	54.9984
Cohort A: MMF or MPA	Continue IS	Week 4	RBD	3046.7
Cohort A: MMF or MPA	Continue IS	Week 0/Day 1	RBD	4.9232
Cohort A: MMF or MPA	Continue IS	Week 4	RBD	6547.12
Cohort A: MMF or MPA	Withhold IS	Week 0/Day 1	RBD	14.6064
Cohort A: MMF or MPA	Withhold IS	Week 4	RBD	2632.88
Cohort A: MMF or MPA	Continue IS	Week 0/Day 1	RBD	17.4352
Cohort A: MMF or MPA	Continue IS	Week 4	RBD	2905.72
Cohort A: MMF or MPA	Withhold IS	Week 0/Day 1	RBD	83.3952
Cohort A: MMF or MPA	Withhold IS	Week 4	RBD	1731.47
Cohort A: MMF or MPA	Withhold IS	Week 0/Day 1	RBD	17.0544
Cohort A: MMF or MPA	Withhold IS	Week 4	RBD	56.6032
Cohort A: MMF or MPA	Withhold IS	Week 0/Day 1	RBD	3.3728
Cohort A: MMF or MPA	Withhold IS	Week 4	RBD	17.9248
Cohort A: MMF or MPA	Continue IS	Week 0/Day 1	RBD	16.5648
Cohort A: MMF or MPA	Continue IS	Week 4	RBD	2427.98
Cohort A: MMF or MPA	Withhold IS	Week 0/Day 1	RBD	0.7888
Cohort A: MMF or MPA	Withhold IS	Week 4	RBD	3.7536
Cohort A: MMF or MPA	Continue IS	Week 0/Day 1	RBD	20.5632
Cohort A: MMF or MPA	Continue IS	Week 4	RBD	2933.71
Cohort A: MMF or MPA	Withhold IS	Week 0/Day 1	RBD	6.8544
Cohort A: MMF or MPA	Withhold IS	Week 4	RBD	20416.3
Cohort A: MMF or MPA	Withhold IS	Week 0/Day 1	RBD	207.454
Cohort A: MMF or MPA	Withhold IS	Week 4	RBD	3464.82

## Sheet: FIG2B
Cohort, Stage 1	Immunosuppressive Trt Plan, Stage 1	Analysis Visit	Parameter	Analysis Value
Cohort B: MTX	Continue IS	Week 0/Day 1	RBD	22.6576
Cohort B: MTX	Continue IS	Week 4	RBD	3146.63
Cohort B: MTX	Withhold IS	Week 0/Day 1	RBD	12.9744
Cohort B: MTX	Withhold IS	Week 4	RBD	6301.4
Cohort B: MTX	Withhold IS	Week 0/Day 1	RBD	28.5056
Cohort B: MTX	Withhold IS	Week 4	RBD	8372.11
Cohort B: MTX	Continue IS	Week 0/Day 1	RBD	25.0784
Cohort B: MTX	Continue IS	Week 4	RBD	3043.92
Cohort B: MTX	Withhold IS	Week 0/Day 1	RBD	20.264
Cohort B: MTX	Withhold IS	Week 4	RBD	655.003
Cohort B: MTX	Continue IS	Week 0/Day 1	RBD	33.7824
Cohort B: MTX	Continue IS	Week 4	RBD	970.251
Cohort B: MTX	Continue IS	Week 0/Day 1	RBD	11.0976
Cohort B: MTX	Continue IS	Week 4	RBD	1204.72
Cohort B: MTX	Continue IS	Week 0/Day 1	RBD	6.7728
Cohort B: MTX	Continue IS	Week 4	RBD	2656.22
Cohort B: MTX	Withhold IS	Week 0/Day 1	RBD	15.7216
Cohort B: MTX	Withhold IS	Week 4	RBD	618.038
Cohort B: MTX	Withhold IS	Week 0/Day 1	RBD	5.5216
Cohort B: MTX	Withhold IS	Week 4	RBD	251.355
Cohort B: MTX	Withhold IS	Week 0/Day 1	RBD	4.896
Cohort B: MTX	Withhold IS	Week 4	RBD	10005.3
Cohort B: MTX	Continue IS	Week 0/Day 1	RBD	13.9536
Cohort B: MTX	Continue IS	Week 0/Day 1	RBD	7.0992
Cohort B: MTX	Continue IS	Week 4	RBD	91.1472
Cohort B: MTX	Withhold IS	Week 0/Day 1	RBD	42.704
Cohort B: MTX	Withhold IS	Week 4	RBD	4584.59
Cohort B: MTX	Withhold IS	Week 0/Day 1	RBD	26.9552
Cohort B: MTX	Withhold IS	Week 4	RBD	3636.23
Cohort B: MTX	Continue IS	Week 0/Day 1	RBD	6.3376
Cohort B: MTX	Continue IS	Week 4	RBD	9.928
Cohort B: MTX	Continue IS	Week 0/Day 1	RBD	53.1216
Cohort B: MTX	Continue IS	Week 4	RBD	3175.65
Cohort B: MTX	Withhold IS	Week 0/Day 1	RBD	14.4704
Cohort B: MTX	Withhold IS	Week 4	RBD	375.659
Cohort B: MTX	Continue IS	Week 0/Day 1	RBD	30.328
Cohort B: MTX	Continue IS	Week 4	RBD	644.422
Cohort B: MTX	Withhold IS	Week 0/Day 1	RBD	10.88
Cohort B: MTX	Withhold IS	Week 4	RBD	2136.23
Cohort B: MTX	Withhold IS	Week 0/Day 1	RBD	9.6288
Cohort B: MTX	Continue IS	Week 0/Day 1	RBD	12.6752
Cohort B: MTX	Continue IS	Week 0/Day 1	RBD	14.4432
Cohort B: MTX	Continue IS	Week 4	RBD	3787.79
Cohort B: MTX	Withhold IS	Week 0/Day 1	RBD	64.9536
Cohort B: MTX	Withhold IS	Week 4	RBD	10280.3
Cohort B: MTX	Continue IS	Week 0/Day 1	RBD	14.6608
Cohort B: MTX	Continue IS	Week 4	RBD	951.728
Cohort B: MTX	Withhold IS	Week 0/Day 1	RBD	2.0944
Cohort B: MTX	Withhold IS	Week 4	RBD	17857.1

## Sheet: FIG2C
Cohort, Stage 1	Immunosuppressive Trt Plan, Stage 1	Analysis Visit	Parameter	Analysis Value
Cohort C: B cell depletion therapy	Continue IS	Week 0/Day 1	RBD	0.796824
Cohort C: B cell depletion therapy	Continue IS	Week 4	RBD	0.796824
Cohort C: B cell depletion therapy	Continue IS	Week 0/Day 1	RBD	0.796824
Cohort C: B cell depletion therapy	Continue IS	Week 4	RBD	191.187
Cohort C: B cell depletion therapy	Continue IS	Week 0/Day 1	RBD	0.796824
Cohort C: B cell depletion therapy	Continue IS	Week 4	RBD	0.796824
Cohort C: B cell depletion therapy	Continue IS	Week 0/Day 1	RBD	0.796824
Cohort C: B cell depletion therapy	Continue IS	Week 4	RBD	2.35195
Cohort C: B cell depletion therapy	Continue IS	Week 0/Day 1	RBD	0.796824
Cohort C: B cell depletion therapy	Continue IS	Week 4	RBD	2.74463
Cohort C: B cell depletion therapy	Continue IS	Week 0/Day 1	RBD	3.04521
Cohort C: B cell depletion therapy	Continue IS	Week 4	RBD	4.02494
Cohort C: B cell depletion therapy	Continue IS	Week 0/Day 1	RBD	2.10655
Cohort C: B cell depletion therapy	Continue IS	Week 4	RBD	4.91505
Cohort C: B cell depletion therapy	Continue IS	Week 0/Day 1	RBD	0.796824
Cohort C: B cell depletion therapy	Continue IS	Week 4	RBD	14.5117
Cohort C: B cell depletion therapy	Continue IS	Week 0/Day 1	RBD	0.796824
Cohort C: B cell depletion therapy	Continue IS	Week 4	RBD	0.796824
Cohort C: B cell depletion therapy	Continue IS	Week 0/Day 1	RBD	0.796824
Cohort C: B cell depletion therapy	Continue IS	Week 4	RBD	0.796824
Cohort C: B cell depletion therapy	Continue IS	Week 0/Day 1	RBD	0.796824
Cohort C: B cell depletion therapy	Continue IS	Week 4	RBD	0.796824
Cohort C: B cell depletion therapy	Continue IS	Week 0/Day 1	RBD	0.796824
Cohort C: B cell depletion therapy	Continue IS	Week 4	RBD	0.796824
Cohort C: B cell depletion therapy	Continue IS	Week 0/Day 1	RBD	1.65288
Cohort C: B cell depletion therapy	Continue IS	Week 4	RBD	1.76217
Cohort C: B cell depletion therapy	Continue IS	Week 0/Day 1	RBD	0.796824
Cohort C: B cell depletion therapy	Continue IS	Week 4	RBD	19.2391
Cohort C: B cell depletion therapy	Continue IS	Week 0/Day 1	RBD	0.796824
Cohort C: B cell depletion therapy	Continue IS	Week 4	RBD	0.796824
Cohort C: B cell depletion therapy	Continue IS	Week 0/Day 1	RBD	10.1848
Cohort C: B cell depletion therapy	Continue IS	Week 4	RBD	353.452
Cohort C: B cell depletion therapy	Continue IS	Week 0/Day 1	RBD	0.796824
Cohort C: B cell depletion therapy	Continue IS	Week 0/Day 1	RBD	0.796824
Cohort C: B cell depletion therapy	Continue IS	Week 4	RBD	0.796824
Cohort C: B cell depletion therapy	Continue IS	Week 0/Day 1	RBD	1.86337
Cohort C: B cell depletion therapy	Continue IS	Week 4	RBD	5.92725
Cohort C: B cell depletion therapy	Continue IS	Week 0/Day 1	RBD	0.796824
Cohort C: B cell depletion therapy	Continue IS	Week 4	RBD	0.796824
Cohort C: B cell depletion therapy	Continue IS	Week 0/Day 1	RBD	0.796824
Cohort C: B cell depletion therapy	Continue IS	Week 4	RBD	1.73323
Cohort C: B cell depletion therapy	Continue IS	Week 0/Day 1	RBD	0.796824
Cohort C: B cell depletion therapy	Continue IS	Week 4	RBD	258.436
Cohort C: B cell depletion therapy	Continue IS	Week 0/Day 1	RBD	0.796824
Cohort C: B cell depletion therapy	Continue IS	Week 4	RBD	2.24856
Cohort C: B cell depletion therapy	Continue IS	Week 0/Day 1	RBD	0.796824
Cohort C: B cell depletion therapy	Continue IS	Week 4	RBD	0.796824
Cohort C: B cell depletion therapy	Continue IS	Week 0/Day 1	RBD	4.81653
Cohort C: B cell depletion therapy	Continue IS	Week 4	RBD	35403.3
Cohort C: B cell depletion therapy	Continue IS	Week 0/Day 1	RBD	0.796824
Cohort C: B cell depletion therapy	Continue IS	Week 4	RBD	0.796824
Cohort C: B cell depletion therapy	Continue IS	Week 0/Day 1	RBD	0.796824
Cohort C: B cell depletion therapy	Continue IS	Week 4	RBD	0.796824
Cohort C: B cell depletion therapy	Continue IS	Week 0/Day 1	RBD	0.796824
Cohort C: B cell depletion therapy	Continue IS	Week 4	RBD	1.63693
Cohort C: B cell depletion therapy	Continue IS	Week 0/Day 1	RBD	0.796824
Cohort C: B cell depletion therapy	Continue IS	Week 4	RBD	1.65737
Cohort C: B cell depletion therapy	Continue IS	Week 0/Day 1	RBD	0.796824
Cohort C: B cell depletion therapy	Continue IS	Week 4	RBD	0.796824
Cohort C: B cell depletion therapy	Continue IS	Week 0/Day 1	RBD	0.796824
Cohort C: B cell depletion therapy	Continue IS	Week 4	RBD	69.5831
Cohort C: B cell depletion therapy	Continue IS	Week 0/Day 1	RBD	0.796824
Cohort C: B cell depletion therapy	Continue IS	Week 4	RBD	0.796824
Cohort C: B cell depletion therapy	Continue IS	Week 0/Day 1	RBD	2.84939
Cohort C: B cell depletion therapy	Continue IS	Week 4	RBD	2.70449
Cohort C: B cell depletion therapy	Continue IS	Week 0/Day 1	RBD	1.60401
Cohort C: B cell depletion therapy	Continue IS	Week 4	RBD	1.96005
Cohort C: B cell depletion therapy	Continue IS	Week 0/Day 1	RBD	0.796824
Cohort C: B cell depletion therapy	Continue IS	Week 4	RBD	0.796824
Cohort C: B cell depletion therapy	Continue IS	Week 0/Day 1	RBD	119.214
Cohort C: B cell depletion therapy	Continue IS	Week 4	RBD	172.295
Cohort C: B cell depletion therapy	Continue IS	Week 0/Day 1	RBD	0.796824
Cohort C: B cell depletion therapy	Continue IS	Week 4	RBD	2.19025
Cohort C: B cell depletion therapy	Continue IS	Week 0/Day 1	RBD	0.796824
Cohort C: B cell depletion therapy	Continue IS	Week 4	RBD	1.99551
Cohort C: B cell depletion therapy	Continue IS	Week 0/Day 1	RBD	0.796824
Cohort C: B cell depletion therapy	Continue IS	Week 4	RBD	257.662
Cohort C: B cell depletion therapy	Continue IS	Week 0/Day 1	RBD	8.09918
Cohort C: B cell depletion therapy	Continue IS	Week 4	RBD	168.72
Cohort C: B cell depletion therapy	Continue IS	Week 0/Day 1	RBD	0.796824
Cohort C: B cell depletion therapy	Continue IS	Week 4	RBD	6.92653
Cohort C: B cell depletion therapy	Continue IS	Week 0/Day 1	RBD	12.9852
Cohort C: B cell depletion therapy	Continue IS	Week 4	RBD	12.4993
Cohort C: B cell depletion therapy	Continue IS	Week 0/Day 1	RBD	2.0688
Cohort C: B cell depletion therapy	Continue IS	Week 4	RBD	78.5064
Cohort C: B cell depletion therapy	Continue IS	Week 0/Day 1	RBD	8.84139
Cohort C: B cell depletion therapy	Continue IS	Week 4	RBD	39.5362
Cohort C: B cell depletion therapy	Continue IS	Week 0/Day 1	RBD	8.63133
Cohort C: B cell depletion therapy	Continue IS	Week 4	RBD	130.137
Cohort C: B cell depletion therapy	Continue IS	Week 0/Day 1	RBD	0.796824
Cohort C: B cell depletion therapy	Continue IS	Week 4	RBD	24.1173
Cohort C: B cell depletion therapy	Continue IS	Week 0/Day 1	RBD	3.20896
Cohort C: B cell depletion therapy	Continue IS	Week 4	RBD	1141.15
Cohort C: B cell depletion therapy	Continue IS	Week 0/Day 1	RBD	3.27076
Cohort C: B cell depletion therapy	Continue IS	Week 0/Day 1	RBD	4.43661
Cohort C: B cell depletion therapy	Continue IS	Week 4	RBD	317.063
Cohort C: B cell depletion therapy	Continue IS	Week 0/Day 1	RBD	0.796824
Cohort C: B cell depletion therapy	Continue IS	Week 4	RBD	0.796824
Cohort C: B cell depletion therapy	Continue IS	Week 0/Day 1	RBD	0.796824
Cohort C: B cell depletion therapy	Continue IS	Week 4	RBD	1.79306
Cohort C: B cell depletion therapy	Continue IS	Week 0/Day 1	RBD	1.64753
Cohort C: B cell depletion therapy	Continue IS	Week 4	RBD	2.91647
Cohort C: B cell depletion therapy	Continue IS	Week 0/Day 1	RBD	2.13547
Cohort C: B cell depletion therapy	Continue IS	Week 4	RBD	1.81091
Cohort C: B cell depletion therapy	Continue IS	Week 0/Day 1	RBD	1.71884
Cohort C: B cell depletion therapy	Continue IS	Week 4	RBD	2.49221
Cohort C: B cell depletion therapy	Continue IS	Week 0/Day 1	RBD	0.796824
Cohort C: B cell depletion therapy	Continue IS	Week 4	RBD	1.87231
Cohort C: B cell depletion therapy	Continue IS	Week 0/Day 1	RBD	2.33124
Cohort C: B cell depletion therapy	Continue IS	Week 4	RBD	28.1183
Cohort C: B cell depletion therapy	Continue IS	Week 0/Day 1	RBD	0.796824
Cohort C: B cell depletion therapy	Continue IS	Week 4	RBD	2.02835
Cohort C: B cell depletion therapy	Continue IS	Week 0/Day 1	RBD	5.26698
Cohort C: B cell depletion therapy	Continue IS	Week 4	RBD	664.926
Cohort C: B cell depletion therapy	Continue IS	Week 0/Day 1	RBD	3.38797
Cohort C: B cell depletion therapy	Continue IS	Week 0/Day 1	RBD	22.0713
Cohort C: B cell depletion therapy	Continue IS	Week 4	RBD	530.153
Cohort C: B cell depletion therapy	Continue IS	Week 0/Day 1	RBD	0.796824
Cohort C: B cell depletion therapy	Continue IS	Week 0/Day 1	RBD	6.81898
Cohort C: B cell depletion therapy	Continue IS	Week 4	RBD	32.8645
Cohort C: B cell depletion therapy	Continue IS	Week 0/Day 1	RBD	10.2708
Cohort C: B cell depletion therapy	Continue IS	Week 4	RBD	9.18722
Cohort C: B cell depletion therapy	Continue IS	Week 0/Day 1	RBD	20.3719
Cohort C: B cell depletion therapy	Continue IS	Week 4	RBD	21.136
Cohort C: B cell depletion therapy	Continue IS	Week 0/Day 1	RBD	2.56746
Cohort C: B cell depletion therapy	Continue IS	Week 4	RBD	2.05633
Cohort C: B cell depletion therapy	Continue IS	Week 0/Day 1	RBD	8.3691
Cohort C: B cell depletion therapy	Continue IS	Week 4	RBD	13.074
Cohort C: B cell depletion therapy	Continue IS	Week 0/Day 1	RBD	7.37245
Cohort C: B cell depletion therapy	Continue IS	Week 4	RBD	30.7783
Cohort C: B cell depletion therapy	Continue IS	Week 0/Day 1	RBD	4.41332
Cohort C: B cell depletion therapy	Continue IS	Week 4	RBD	6.4113
Cohort C: B cell depletion therapy	Continue IS	Week 0/Day 1	RBD	1.62399
Cohort C: B cell depletion therapy	Continue IS	Week 4	RBD	0.796824
Cohort C: B cell depletion therapy	Continue IS	Week 0/Day 1	RBD	0.796824
Cohort C: B cell depletion therapy	Continue IS	Week 4	RBD	0.796824
Cohort C: B cell depletion therapy	Continue IS	Week 0/Day 1	RBD	9.42901
Cohort C: B cell depletion therapy	Continue IS	Week 4	RBD	606.446
Cohort C: B cell depletion therapy	Continue IS	Week 0/Day 1	RBD	4.21006
Cohort C: B cell depletion therapy	Continue IS	Week 4	RBD	190.563
Cohort C: B cell depletion therapy	Continue IS	Week 0/Day 1	RBD	2.94399
Cohort C: B cell depletion therapy	Continue IS	Week 4	RBD	2.70891
Cohort C: B cell depletion therapy	Continue IS	Week 0/Day 1	RBD	3.66603
Cohort C: B cell depletion therapy	Continue IS	Week 4	RBD	3.66651
Cohort C: B cell depletion therapy	Continue IS	Week 0/Day 1	RBD	10.5069
Cohort C: B cell depletion therapy	Continue IS	Week 0/Day 1	RBD	1.85515
Cohort C: B cell depletion therapy	Continue IS	Week 4	RBD	1.95279
Cohort C: B cell depletion therapy	Continue IS	Week 0/Day 1	RBD	0.796824
Cohort C: B cell depletion therapy	Continue IS	Week 4	RBD	0.796824
Cohort C: B cell depletion therapy	Continue IS	Week 0/Day 1	RBD	0.796824
Cohort C: B cell depletion therapy	Continue IS	Week 4	RBD	0.796824
Cohort C: B cell depletion therapy	Continue IS	Week 0/Day 1	RBD	2.31542
Cohort C: B cell depletion therapy	Continue IS	Week 4	RBD	16.954
Cohort C: B cell depletion therapy	Continue IS	Week 0/Day 1	RBD	2.26478
Cohort C: B cell depletion therapy	Continue IS	Week 4	RBD	2.20574
Cohort C: B cell depletion therapy	Continue IS	Week 0/Day 1	RBD	2.09012
Cohort C: B cell depletion therapy	Continue IS	Week 4	RBD	283.219
Cohort C: B cell depletion therapy	Continue IS	Week 0/Day 1	RBD	0.796824
Cohort C: B cell depletion therapy	Continue IS	Week 4	RBD	0.796824
Cohort C: B cell depletion therapy	Continue IS	Week 0/Day 1	RBD	2.79955
Cohort C: B cell depletion therapy	Continue IS	Week 4	RBD	15.7811
Cohort C: B cell depletion therapy	Continue IS	Week 0/Day 1	RBD	71.944
Cohort C: B cell depletion therapy	Continue IS	Week 4	RBD	329.8
Cohort C: B cell depletion therapy	Continue IS	Week 0/Day 1	RBD	43.7376
Cohort C: B cell depletion therapy	Continue IS	Week 4	RBD	49.2864

## Sheet: FIG2D
Cohort, Stage 1	Immunosuppressive Trt Plan, Stage 1	Analysis Visit	Parameter	Analysis Category 1, Negative/Positive
Cohort A: MMF or MPA	Continue IS	Week 0/Day 1	RBD	Positive
Cohort A: MMF or MPA	Continue IS	Week 4	RBD	Positive
Cohort A: MMF or MPA	Withhold IS	Week 0/Day 1	RBD	Positive
Cohort A: MMF or MPA	Withhold IS	Week 4	RBD	Positive
Cohort A: MMF or MPA	Continue IS	Week 0/Day 1	RBD	Negative
Cohort A: MMF or MPA	Continue IS	Week 4	RBD	Negative
Cohort A: MMF or MPA	Continue IS	Week 0/Day 1	RBD	Negative
Cohort A: MMF or MPA	Continue IS	Week 4	RBD	Positive
Cohort A: MMF or MPA	Withhold IS	Week 0/Day 1	RBD	Negative
Cohort A: MMF or MPA	Withhold IS	Week 4	RBD	Positive
Cohort A: MMF or MPA	Continue IS	Week 0/Day 1	RBD	Negative
Cohort A: MMF or MPA	Continue IS	Week 4	RBD	Positive
Cohort A: MMF or MPA	Continue IS	Week 0/Day 1	RBD	Negative
Cohort A: MMF or MPA	Continue IS	Week 4	RBD	Positive
Cohort A: MMF or MPA	Withhold IS	Week 0/Day 1	RBD	Positive
Cohort A: MMF or MPA	Withhold IS	Week 4	RBD	Positive
Cohort A: MMF or MPA	Continue IS	Week 0/Day 1	RBD	Positive
Cohort A: MMF or MPA	Continue IS	Week 4	RBD	Positive
Cohort A: MMF or MPA	Continue IS	Week 0/Day 1	RBD	Negative
Cohort A: MMF or MPA	Continue IS	Week 4	RBD	Positive
Cohort A: MMF or MPA	Withhold IS	Week 0/Day 1	RBD	Positive
Cohort A: MMF or MPA	Withhold IS	Week 4	RBD	Positive
Cohort A: MMF or MPA	Continue IS	Week 0/Day 1	RBD	Positive
Cohort A: MMF or MPA	Continue IS	Week 4	RBD	Positive
Cohort A: MMF or MPA	Withhold IS	Week 0/Day 1	RBD	Positive
Cohort A: MMF or MPA	Withhold IS	Week 4	RBD	Positive
Cohort A: MMF or MPA	Withhold IS	Week 0/Day 1	RBD	Positive
Cohort A: MMF or MPA	Withhold IS	Week 4	RBD	Positive
Cohort A: MMF or MPA	Withhold IS	Week 0/Day 1	RBD	Negative
Cohort A: MMF or MPA	Withhold IS	Week 4	RBD	Positive
Cohort A: MMF or MPA	Continue IS	Week 0/Day 1	RBD	Positive
Cohort A: MMF or MPA	Continue IS	Week 4	RBD	Positive
Cohort A: MMF or MPA	Withhold IS	Week 0/Day 1	RBD	Negative
Cohort A: MMF or MPA	Withhold IS	Week 4	RBD	Negative
Cohort A: MMF or MPA	Continue IS	Week 0/Day 1	RBD	Positive
Cohort A: MMF or MPA	Continue IS	Week 4	RBD	Positive
Cohort A: MMF or MPA	Withhold IS	Week 0/Day 1	RBD	Negative
Cohort A: MMF or MPA	Withhold IS	Week 4	RBD	Positive
Cohort A: MMF or MPA	Withhold IS	Week 0/Day 1	RBD	Positive
Cohort A: MMF or MPA	Withhold IS	Week 4	RBD	Positive

## Sheet: FIG2E
Cohort, Stage 1	Immunosuppressive Trt Plan, Stage 1	Analysis Visit	Parameter	Analysis Category 1, Negative/Positive
Cohort B: MTX	Continue IS	Week 0/Day 1	RBD	Positive
Cohort B: MTX	Continue IS	Week 4	RBD	Positive
Cohort B: MTX	Withhold IS	Week 0/Day 1	RBD	Negative
Cohort B: MTX	Withhold IS	Week 4	RBD	Positive
Cohort B: MTX	Withhold IS	Week 0/Day 1	RBD	Positive
Cohort B: MTX	Withhold IS	Week 4	RBD	Positive
Cohort B: MTX	Continue IS	Week 0/Day 1	RBD	Positive
Cohort B: MTX	Continue IS	Week 4	RBD	Positive
Cohort B: MTX	Withhold IS	Week 0/Day 1	RBD	Positive
Cohort B: MTX	Withhold IS	Week 4	RBD	Positive
Cohort B: MTX	Continue IS	Week 0/Day 1	RBD	Positive
Cohort B: MTX	Continue IS	Week 4	RBD	Positive
Cohort B: MTX	Continue IS	Week 0/Day 1	RBD	Negative
Cohort B: MTX	Continue IS	Week 4	RBD	Positive
Cohort B: MTX	Continue IS	Week 0/Day 1	RBD	Negative
Cohort B: MTX	Continue IS	Week 4	RBD	Positive
Cohort B: MTX	Withhold IS	Week 0/Day 1	RBD	Positive
Cohort B: MTX	Withhold IS	Week 4	RBD	Positive
Cohort B: MTX	Withhold IS	Week 0/Day 1	RBD	Negative
Cohort B: MTX	Withhold IS	Week 4	RBD	Positive
Cohort B: MTX	Withhold IS	Week 0/Day 1	RBD	Negative
Cohort B: MTX	Withhold IS	Week 4	RBD	Positive
Cohort B: MTX	Continue IS	Week 0/Day 1	RBD	Negative
Cohort B: MTX	Continue IS	Week 0/Day 1	RBD	Negative
Cohort B: MTX	Continue IS	Week 4	RBD	Positive
Cohort B: MTX	Withhold IS	Week 0/Day 1	RBD	Positive
Cohort B: MTX	Withhold IS	Week 4	RBD	Positive
Cohort B: MTX	Withhold IS	Week 0/Day 1	RBD	Positive
Cohort B: MTX	Withhold IS	Week 4	RBD	Positive
Cohort B: MTX	Continue IS	Week 0/Day 1	RBD	Negative
Cohort B: MTX	Continue IS	Week 4	RBD	Negative
Cohort B: MTX	Continue IS	Week 0/Day 1	RBD	Positive
Cohort B: MTX	Continue IS	Week 4	RBD	Positive
Cohort B: MTX	Withhold IS	Week 0/Day 1	RBD	Positive
Cohort B: MTX	Withhold IS	Week 4	RBD	Positive
Cohort B: MTX	Continue IS	Week 0/Day 1	RBD	Positive
Cohort B: MTX	Continue IS	Week 4	RBD	Positive
Cohort B: MTX	Withhold IS	Week 0/Day 1	RBD	Negative
Cohort B: MTX	Withhold IS	Week 4	RBD	Positive
Cohort B: MTX	Withhold IS	Week 0/Day 1	RBD	Negative
Cohort B: MTX	Continue IS	Week 0/Day 1	RBD	Negative
Cohort B: MTX	Continue IS	Week 0/Day 1	RBD	Positive
Cohort B: MTX	Continue IS	Week 4	RBD	Positive
Cohort B: MTX	Withhold IS	Week 0/Day 1	RBD	Positive
Cohort B: MTX	Withhold IS	Week 4	RBD	Positive
Cohort B: MTX	Continue IS	Week 0/Day 1	RBD	Positive
Cohort B: MTX	Continue IS	Week 4	RBD	Positive
Cohort B: MTX	Withhold IS	Week 0/Day 1	RBD	Negative
Cohort B: MTX	Withhold IS	Week 4	RBD	Positive

## Sheet: FIG2F
Cohort, Stage 1	Immunosuppressive Trt Plan, Stage 1	Analysis Visit	Parameter	Analysis Category 1, Negative/Positive
Cohort C: B cell depletion therapy	Continue IS	Week 0/Day 1	RBD	Negative
Cohort C: B cell depletion therapy	Continue IS	Week 4	RBD	Negative
Cohort C: B cell depletion therapy	Continue IS	Week 0/Day 1	RBD	Negative
Cohort C: B cell depletion therapy	Continue IS	Week 4	RBD	Positive
Cohort C: B cell depletion therapy	Continue IS	Week 0/Day 1	RBD	Negative
Cohort C: B cell depletion therapy	Continue IS	Week 4	RBD	Negative
Cohort C: B cell depletion therapy	Continue IS	Week 0/Day 1	RBD	Negative
Cohort C: B cell depletion therapy	Continue IS	Week 4	RBD	Negative
Cohort C: B cell depletion therapy	Continue IS	Week 0/Day 1	RBD	Negative
Cohort C: B cell depletion therapy	Continue IS	Week 4	RBD	Negative
Cohort C: B cell depletion therapy	Continue IS	Week 0/Day 1	RBD	Negative
Cohort C: B cell depletion therapy	Continue IS	Week 4	RBD	Negative
Cohort C: B cell depletion therapy	Continue IS	Week 0/Day 1	RBD	Negative
Cohort C: B cell depletion therapy	Continue IS	Week 4	RBD	Negative
Cohort C: B cell depletion therapy	Continue IS	Week 0/Day 1	RBD	Negative
Cohort C: B cell depletion therapy	Continue IS	Week 4	RBD	Positive
Cohort C: B cell depletion therapy	Continue IS	Week 0/Day 1	RBD	Negative
Cohort C: B cell depletion therapy	Continue IS	Week 4	RBD	Negative
Cohort C: B cell depletion therapy	Continue IS	Week 0/Day 1	RBD	Negative
Cohort C: B cell depletion therapy	Continue IS	Week 4	RBD	Negative
Cohort C: B cell depletion therapy	Continue IS	Week 0/Day 1	RBD	Negative
Cohort C: B cell depletion therapy	Continue IS	Week 4	RBD	Negative
Cohort C: B cell depletion therapy	Continue IS	Week 0/Day 1	RBD	Negative
Cohort C: B cell depletion therapy	Continue IS	Week 4	RBD	Negative
Cohort C: B cell depletion therapy	Continue IS	Week 0/Day 1	RBD	Negative
Cohort C: B cell depletion therapy	Continue IS	Week 4	RBD	Negative
Cohort C: B cell depletion therapy	Continue IS	Week 0/Day 1	RBD	Negative
Cohort C: B cell depletion therapy	Continue IS	Week 4	RBD	Positive
Cohort C: B cell depletion therapy	Continue IS	Week 0/Day 1	RBD	Negative
Cohort C: B cell depletion therapy	Continue IS	Week 4	RBD	Negative
Cohort C: B cell depletion therapy	Continue IS	Week 0/Day 1	RBD	Negative
Cohort C: B cell depletion therapy	Continue IS	Week 4	RBD	Positive
Cohort C: B cell depletion therapy	Continue IS	Week 0/Day 1	RBD	Negative
Cohort C: B cell depletion therapy	Continue IS	Week 0/Day 1	RBD	Negative
Cohort C: B cell depletion therapy	Continue IS	Week 4	RBD	Negative
Cohort C: B cell depletion therapy	Continue IS	Week 0/Day 1	RBD	Negative
Cohort C: B cell depletion therapy	Continue IS	Week 4	RBD	Negative
Cohort C: B cell depletion therapy	Continue IS	Week 0/Day 1	RBD	Negative
Cohort C: B cell depletion therapy	Continue IS	Week 4	RBD	Negative
Cohort C: B cell depletion therapy	Continue IS	Week 0/Day 1	RBD	Negative
Cohort C: B cell depletion therapy	Continue IS	Week 4	RBD	Negative
Cohort C: B cell depletion therapy	Continue IS	Week 0/Day 1	RBD	Negative
Cohort C: B cell depletion therapy	Continue IS	Week 4	RBD	Positive
Cohort C: B cell depletion therapy	Continue IS	Week 0/Day 1	RBD	Negative
Cohort C: B cell depletion therapy	Continue IS	Week 4	RBD	Negative
Cohort C: B cell depletion therapy	Continue IS	Week 0/Day 1	RBD	Negative
Cohort C: B cell depletion therapy	Continue IS	Week 4	RBD	Negative
Cohort C: B cell depletion therapy	Continue IS	Week 0/Day 1	RBD	Negative
Cohort C: B cell depletion therapy	Continue IS	Week 4	RBD	Positive
Cohort C: B cell depletion therapy	Continue IS	Week 0/Day 1	RBD	Negative
Cohort C: B cell depletion therapy	Continue IS	Week 4	RBD	Negative
Cohort C: B cell depletion therapy	Continue IS	Week 0/Day 1	RBD	Negative
Cohort C: B cell depletion therapy	Continue IS	Week 4	RBD	Negative
Cohort C: B cell depletion therapy	Continue IS	Week 0/Day 1	RBD	Negative
Cohort C: B cell depletion therapy	Continue IS	Week 4	RBD	Negative
Cohort C: B cell depletion therapy	Continue IS	Week 0/Day 1	RBD	Negative
Cohort C: B cell depletion therapy	Continue IS	Week 4	RBD	Negative
Cohort C: B cell depletion therapy	Continue IS	Week 0/Day 1	RBD	Negative
Cohort C: B cell depletion therapy	Continue IS	Week 4	RBD	Negative
Cohort C: B cell depletion therapy	Continue IS	Week 0/Day 1	RBD	Negative
Cohort C: B cell depletion therapy	Continue IS	Week 4	RBD	Positive
Cohort C: B cell depletion therapy	Continue IS	Week 0/Day 1	RBD	Negative
Cohort C: B cell depletion therapy	Continue IS	Week 4	RBD	Negative
Cohort C: B cell depletion therapy	Continue IS	Week 0/Day 1	RBD	Negative
Cohort C: B cell depletion therapy	Continue IS	Week 4	RBD	Negative
Cohort C: B cell depletion therapy	Continue IS	Week 0/Day 1	RBD	Negative
Cohort C: B cell depletion therapy	Continue IS	Week 4	RBD	Negative
Cohort C: B cell depletion therapy	Continue IS	Week 0/Day 1	RBD	Negative
Cohort C: B cell depletion therapy	Continue IS	Week 4	RBD	Negative
Cohort C: B cell depletion therapy	Continue IS	Week 0/Day 1	RBD	Positive
Cohort C: B cell depletion therapy	Continue IS	Week 4	RBD	Positive
Cohort C: B cell depletion therapy	Continue IS	Week 0/Day 1	RBD	Negative
Cohort C: B cell depletion therapy	Continue IS	Week 4	RBD	Negative
Cohort C: B cell depletion therapy	Continue IS	Week 0/Day 1	RBD	Negative
Cohort C: B cell depletion therapy	Continue IS	Week 4	RBD	Negative
Cohort C: B cell depletion therapy	Continue IS	Week 0/Day 1	RBD	Negative
Cohort C: B cell depletion therapy	Continue IS	Week 4	RBD	Positive
Cohort C: B cell depletion therapy	Continue IS	Week 0/Day 1	RBD	Negative
Cohort C: B cell depletion therapy	Continue IS	Week 4	RBD	Positive
Cohort C: B cell depletion therapy	Continue IS	Week 0/Day 1	RBD	Negative
Cohort C: B cell depletion therapy	Continue IS	Week 4	RBD	Negative
Cohort C: B cell depletion therapy	Continue IS	Week 0/Day 1	RBD	Negative
Cohort C: B cell depletion therapy	Continue IS	Week 4	RBD	Negative
Cohort C: B cell depletion therapy	Continue IS	Week 0/Day 1	RBD	Negative
Cohort C: B cell depletion therapy	Continue IS	Week 4	RBD	Positive
Cohort C: B cell depletion therapy	Continue IS	Week 0/Day 1	RBD	Negative
Cohort C: B cell depletion therapy	Continue IS	Week 4	RBD	Positive
Cohort C: B cell depletion therapy	Continue IS	Week 0/Day 1	RBD	Negative
Cohort C: B cell depletion therapy	Continue IS	Week 4	RBD	Positive
Cohort C: B cell depletion therapy	Continue IS	Week 0/Day 1	RBD	Negative
Cohort C: B cell depletion therapy	Continue IS	Week 4	RBD	Positive
Cohort C: B cell depletion therapy	Continue IS	Week 0/Day 1	RBD	Negative
Cohort C: B cell depletion therapy	Continue IS	Week 4	RBD	Positive
Cohort C: B cell depletion therapy	Continue IS	Week 0/Day 1	RBD	Negative
Cohort C: B cell depletion therapy	Continue IS	Week 0/Day 1	RBD	Negative
Cohort C: B cell depletion therapy	Continue IS	Week 4	RBD	Positive
Cohort C: B cell depletion therapy	Continue IS	Week 0/Day 1	RBD	Negative
Cohort C: B cell depletion therapy	Continue IS	Week 4	RBD	Negative
Cohort C: B cell depletion therapy	Continue IS	Week 0/Day 1	RBD	Negative
Cohort C: B cell depletion therapy	Continue IS	Week 4	RBD	Negative
Cohort C: B cell depletion therapy	Continue IS	Week 0/Day 1	RBD	Negative
Cohort C: B cell depletion therapy	Continue IS	Week 4	RBD	Negative
Cohort C: B cell depletion therapy	Continue IS	Week 0/Day 1	RBD	Negative
Cohort C: B cell depletion therapy	Continue IS	Week 4	RBD	Negative
Cohort C: B cell depletion therapy	Continue IS	Week 0/Day 1	RBD	Negative
Cohort C: B cell depletion therapy	Continue IS	Week 4	RBD	Negative
Cohort C: B cell depletion therapy	Continue IS	Week 0/Day 1	RBD	Negative
Cohort C: B cell depletion therapy	Continue IS	Week 4	RBD	Negative
Cohort C: B cell depletion therapy	Continue IS	Week 0/Day 1	RBD	Negative
Cohort C: B cell depletion therapy	Continue IS	Week 4	RBD	Positive
Cohort C: B cell depletion therapy	Continue IS	Week 0/Day 1	RBD	Negative
Cohort C: B cell depletion therapy	Continue IS	Week 4	RBD	Negative
Cohort C: B cell depletion therapy	Continue IS	Week 0/Day 1	RBD	Negative
Cohort C: B cell depletion therapy	Continue IS	Week 4	RBD	Positive
Cohort C: B cell depletion therapy	Continue IS	Week 0/Day 1	RBD	Negative
Cohort C: B cell depletion therapy	Continue IS	Week 0/Day 1	RBD	Positive
Cohort C: B cell depletion therapy	Continue IS	Week 4	RBD	Positive
Cohort C: B cell depletion therapy	Continue IS	Week 0/Day 1	RBD	Negative
Cohort C: B cell depletion therapy	Continue IS	Week 0/Day 1	RBD	Negative
Cohort C: B cell depletion therapy	Continue IS	Week 4	RBD	Positive
Cohort C: B cell depletion therapy	Continue IS	Week 0/Day 1	RBD	Negative
Cohort C: B cell depletion therapy	Continue IS	Week 4	RBD	Negative
Cohort C: B cell depletion therapy	Continue IS	Week 0/Day 1	RBD	Positive
Cohort C: B cell depletion therapy	Continue IS	Week 4	RBD	Positive
Cohort C: B cell depletion therapy	Continue IS	Week 0/Day 1	RBD	Negative
Cohort C: B cell depletion therapy	Continue IS	Week 4	RBD	Negative
Cohort C: B cell depletion therapy	Continue IS	Week 0/Day 1	RBD	Negative
Cohort C: B cell depletion therapy	Continue IS	Week 4	RBD	Negative
Cohort C: B cell depletion therapy	Continue IS	Week 0/Day 1	RBD	Negative
Cohort C: B cell depletion therapy	Continue IS	Week 4	RBD	Positive
Cohort C: B cell depletion therapy	Continue IS	Week 0/Day 1	RBD	Negative
Cohort C: B cell depletion therapy	Continue IS	Week 4	RBD	Negative
Cohort C: B cell depletion therapy	Continue IS	Week 0/Day 1	RBD	Negative
Cohort C: B cell depletion therapy	Continue IS	Week 4	RBD	Negative
Cohort C: B cell depletion therapy	Continue IS	Week 0/Day 1	RBD	Negative
Cohort C: B cell depletion therapy	Continue IS	Week 4	RBD	Negative
Cohort C: B cell depletion therapy	Continue IS	Week 0/Day 1	RBD	Negative
Cohort C: B cell depletion therapy	Continue IS	Week 4	RBD	Positive
Cohort C: B cell depletion therapy	Continue IS	Week 0/Day 1	RBD	Negative
Cohort C: B cell depletion therapy	Continue IS	Week 4	RBD	Positive
Cohort C: B cell depletion therapy	Continue IS	Week 0/Day 1	RBD	Negative
Cohort C: B cell depletion therapy	Continue IS	Week 4	RBD	Negative
Cohort C: B cell depletion therapy	Continue IS	Week 0/Day 1	RBD	Negative
Cohort C: B cell depletion therapy	Continue IS	Week 4	RBD	Negative
Cohort C: B cell depletion therapy	Continue IS	Week 0/Day 1	RBD	Negative
Cohort C: B cell depletion therapy	Continue IS	Week 0/Day 1	RBD	Negative
Cohort C: B cell depletion therapy	Continue IS	Week 4	RBD	Negative
Cohort C: B cell depletion therapy	Continue IS	Week 0/Day 1	RBD	Negative
Cohort C: B cell depletion therapy	Continue IS	Week 4	RBD	Negative
Cohort C: B cell depletion therapy	Continue IS	Week 0/Day 1	RBD	Negative
Cohort C: B cell depletion therapy	Continue IS	Week 4	RBD	Negative
Cohort C: B cell depletion therapy	Continue IS	Week 0/Day 1	RBD	Negative
Cohort C: B cell depletion therapy	Continue IS	Week 4	RBD	Positive
Cohort C: B cell depletion therapy	Continue IS	Week 0/Day 1	RBD	Negative
Cohort C: B cell depletion therapy	Continue IS	Week 4	RBD	Negative
Cohort C: B cell depletion therapy	Continue IS	Week 0/Day 1	RBD	Negative
Cohort C: B cell depletion therapy	Continue IS	Week 4	RBD	Positive
Cohort C: B cell depletion therapy	Continue IS	Week 0/Day 1	RBD	Negative
Cohort C: B cell depletion therapy	Continue IS	Week 4	RBD	Negative
Cohort C: B cell depletion therapy	Continue IS	Week 0/Day 1	RBD	Negative
Cohort C: B cell depletion therapy	Continue IS	Week 4	RBD	Positive
Cohort C: B cell depletion therapy	Continue IS	Week 0/Day 1	RBD	Positive
Cohort C: B cell depletion therapy	Continue IS	Week 4	RBD	Positive
Cohort C: B cell depletion therapy	Continue IS	Week 0/Day 1	RBD	Positive
Cohort C: B cell depletion therapy	Continue IS	Week 4	RBD	Positive

## Sheet: FIG3A
Cohort, Stage 1	Immunosuppressive Trt Plan, Stage 1	Analysis Visit	Parameter	Analysis Value (std)
Cohort A: MMF or MPA	Continue IS	Week 0/Day 1	Physician's Global Assessment	0.208333
Cohort A: MMF or MPA	Continue IS	Week 4	Physician's Global Assessment	3.125
Cohort A: MMF or MPA	Withhold IS	Week 0/Day 1	Physician's Global Assessment	0.833333
Cohort A: MMF or MPA	Withhold IS	Week 4	Physician's Global Assessment	0.625
Cohort A: MMF or MPA	Continue IS	Week 0/Day 1	Physician's Global Assessment	0.416667
Cohort A: MMF or MPA	Continue IS	Week 4	Physician's Global Assessment	0.416667
Cohort A: MMF or MPA	Continue IS	Week 0/Day 1	Physician's Global Assessment	1
Cohort A: MMF or MPA	Continue IS	Week 4	Physician's Global Assessment	1
Cohort A: MMF or MPA	Withhold IS	Week 0/Day 1	Physician's Global Assessment	1
Cohort A: MMF or MPA	Withhold IS	Week 4	Physician's Global Assessment	1
Cohort A: MMF or MPA	Continue IS	Week 0/Day 1	Physician's Global Assessment	2
Cohort A: MMF or MPA	Continue IS	Week 4	Physician's Global Assessment	2
Cohort A: MMF or MPA	Continue IS	Week 0/Day 1	Physician's Global Assessment	2
Cohort A: MMF or MPA	Continue IS	Week 4	Physician's Global Assessment	4
Cohort A: MMF or MPA	Withhold IS	Week 0/Day 1	Physician's Global Assessment	1.04167
Cohort A: MMF or MPA	Withhold IS	Week 4	Physician's Global Assessment	0.208333
Cohort A: MMF or MPA	Continue IS	Week 0/Day 1	Physician's Global Assessment	0.416667
Cohort A: MMF or MPA	Continue IS	Week 4	Physician's Global Assessment	0
Cohort A: MMF or MPA	Continue IS	Week 0/Day 1	Physician's Global Assessment	0.208333
Cohort A: MMF or MPA	Continue IS	Week 4	Physician's Global Assessment	1.66667
Cohort A: MMF or MPA	Withhold IS	Week 0/Day 1	Physician's Global Assessment	2.08333
Cohort A: MMF or MPA	Withhold IS	Week 4	Physician's Global Assessment	2.29167
Cohort A: MMF or MPA	Continue IS	Week 0/Day 1	Physician's Global Assessment	2.5
Cohort A: MMF or MPA	Continue IS	Week 4	Physician's Global Assessment	2.91667
Cohort A: MMF or MPA	Withhold IS	Week 0/Day 1	Physician's Global Assessment	6.66667
Cohort A: MMF or MPA	Withhold IS	Week 4	Physician's Global Assessment	0.625
Cohort A: MMF or MPA	Withhold IS	Week 0/Day 1	Physician's Global Assessment	0.208333
Cohort A: MMF or MPA	Withhold IS	Week 4	Physician's Global Assessment	1.875
Cohort A: MMF or MPA	Withhold IS	Week 0/Day 1	Physician's Global Assessment	7.08333
Cohort A: MMF or MPA	Withhold IS	Week 4	Physician's Global Assessment	6.25
Cohort A: MMF or MPA	Continue IS	Week 0/Day 1	Physician's Global Assessment	0.625
Cohort A: MMF or MPA	Continue IS	Week 4	Physician's Global Assessment	0.625
Cohort A: MMF or MPA	Withhold IS	Week 0/Day 1	Physician's Global Assessment	0.833333
Cohort A: MMF or MPA	Withhold IS	Week 4	Physician's Global Assessment	0.416667
Cohort A: MMF or MPA	Continue IS	Week 0/Day 1	Physician's Global Assessment	2.29167
Cohort A: MMF or MPA	Continue IS	Week 4	Physician's Global Assessment	2.70833
Cohort A: MMF or MPA	Withhold IS	Week 0/Day 1	Physician's Global Assessment	2.70833
Cohort A: MMF or MPA	Withhold IS	Week 4	Physician's Global Assessment	2.08333
Cohort A: MMF or MPA	Withhold IS	Week 0/Day 1	Physician's Global Assessment	0
Cohort A: MMF or MPA	Withhold IS	Week 4	Physician's Global Assessment	0.416667

## Sheet: FIG3B
Cohort, Stage 1	Immunosuppressive Trt Plan, Stage 1	Analysis Visit	Parameter	Analysis Value (std)
Cohort B: MTX	Continue IS	Week 0/Day 1	Physician's Global Assessment	0.2
Cohort B: MTX	Continue IS	Week 4	Physician's Global Assessment	0.3
Cohort B: MTX	Withhold IS	Week 0/Day 1	Physician's Global Assessment	0.4
Cohort B: MTX	Withhold IS	Week 4	Physician's Global Assessment	0.4
Cohort B: MTX	Withhold IS	Week 0/Day 1	Physician's Global Assessment	5.5
Cohort B: MTX	Withhold IS	Week 4	Physician's Global Assessment	5.1
Cohort B: MTX	Continue IS	Week 0/Day 1	Physician's Global Assessment	1.6
Cohort B: MTX	Continue IS	Week 4	Physician's Global Assessment	1.5
Cohort B: MTX	Withhold IS	Week 0/Day 1	Physician's Global Assessment	0
Cohort B: MTX	Withhold IS	Week 4	Physician's Global Assessment	0
Cohort B: MTX	Continue IS	Week 0/Day 1	Physician's Global Assessment	0
Cohort B: MTX	Continue IS	Week 4	Physician's Global Assessment	0
Cohort B: MTX	Continue IS	Week 0/Day 1	Physician's Global Assessment	1.6
Cohort B: MTX	Continue IS	Week 4	Physician's Global Assessment	0
Cohort B: MTX	Continue IS	Week 0/Day 1	Physician's Global Assessment	0.4
Cohort B: MTX	Continue IS	Week 4	Physician's Global Assessment	0
Cohort B: MTX	Withhold IS	Week 0/Day 1	Physician's Global Assessment	3.33333
Cohort B: MTX	Withhold IS	Week 4	Physician's Global Assessment	1.875
Cohort B: MTX	Withhold IS	Week 0/Day 1	Physician's Global Assessment	3
Cohort B: MTX	Withhold IS	Week 4	Physician's Global Assessment	1.4
Cohort B: MTX	Withhold IS	Week 0/Day 1	Physician's Global Assessment	0
Cohort B: MTX	Withhold IS	Week 4	Physician's Global Assessment	0
Cohort B: MTX	Continue IS	Week 0/Day 1	Physician's Global Assessment	2.5
Cohort B: MTX	Continue IS	Week 0/Day 1	Physician's Global Assessment	0.208333
Cohort B: MTX	Continue IS	Week 4	Physician's Global Assessment	0.208333
Cohort B: MTX	Withhold IS	Week 0/Day 1	Physician's Global Assessment	0.4
Cohort B: MTX	Withhold IS	Week 4	Physician's Global Assessment	0.9
Cohort B: MTX	Withhold IS	Week 0/Day 1	Physician's Global Assessment	0.208333
Cohort B: MTX	Withhold IS	Week 4	Physician's Global Assessment	0.625
Cohort B: MTX	Continue IS	Week 0/Day 1	Physician's Global Assessment	2.08333
Cohort B: MTX	Continue IS	Week 4	Physician's Global Assessment	2.29167
Cohort B: MTX	Continue IS	Week 0/Day 1	Physician's Global Assessment	0.5
Cohort B: MTX	Continue IS	Week 4	Physician's Global Assessment	0.7
Cohort B: MTX	Withhold IS	Week 0/Day 1	Physician's Global Assessment	0.1
Cohort B: MTX	Withhold IS	Week 4	Physician's Global Assessment	0
Cohort B: MTX	Continue IS	Week 0/Day 1	Physician's Global Assessment	1.7
Cohort B: MTX	Continue IS	Week 4	Physician's Global Assessment	3
Cohort B: MTX	Withhold IS	Week 0/Day 1	Physician's Global Assessment	0.7
Cohort B: MTX	Withhold IS	Week 4	Physician's Global Assessment	0.1
Cohort B: MTX	Withhold IS	Week 0/Day 1	Physician's Global Assessment	1
Cohort B: MTX	Withhold IS	Week 4	Physician's Global Assessment	1.5
Cohort B: MTX	Continue IS	Week 0/Day 1	Physician's Global Assessment	2
Cohort B: MTX	Continue IS	Week 4	Physician's Global Assessment	1
Cohort B: MTX	Continue IS	Week 0/Day 1	Physician's Global Assessment	3.33333
Cohort B: MTX	Continue IS	Week 4	Physician's Global Assessment	2.91667
Cohort B: MTX	Withhold IS	Week 0/Day 1	Physician's Global Assessment	1
Cohort B: MTX	Withhold IS	Week 4	Physician's Global Assessment	3
Cohort B: MTX	Continue IS	Week 0/Day 1	Physician's Global Assessment	2.5
Cohort B: MTX	Continue IS	Week 4	Physician's Global Assessment	1.5
Cohort B: MTX	Withhold IS	Week 0/Day 1	Physician's Global Assessment	0
Cohort B: MTX	Withhold IS	Week 4	Physician's Global Assessment	0

## Sheet: FIG3C
Cohort, Stage 1	Immunosuppressive Trt Plan, Stage 1	Analysis Visit	Parameter	Analysis Value (std)
Cohort C: B cell depletion therapy	Continue IS	Week 0/Day 1	Physician's Global Assessment	1.45833
Cohort C: B cell depletion therapy	Continue IS	Week 4	Physician's Global Assessment	0.416667
Cohort C: B cell depletion therapy	Continue IS	Week 0/Day 1	Physician's Global Assessment	0
Cohort C: B cell depletion therapy	Continue IS	Week 4	Physician's Global Assessment	0.1
Cohort C: B cell depletion therapy	Continue IS	Week 0/Day 1	Physician's Global Assessment	4
Cohort C: B cell depletion therapy	Continue IS	Week 4	Physician's Global Assessment	0
Cohort C: B cell depletion therapy	Continue IS	Week 0/Day 1	Physician's Global Assessment	2.4
Cohort C: B cell depletion therapy	Continue IS	Week 4	Physician's Global Assessment	2
Cohort C: B cell depletion therapy	Continue IS	Week 0/Day 1	Physician's Global Assessment	1
Cohort C: B cell depletion therapy	Continue IS	Week 4	Physician's Global Assessment	0
Cohort C: B cell depletion therapy	Continue IS	Week 0/Day 1	Physician's Global Assessment	3
Cohort C: B cell depletion therapy	Continue IS	Week 4	Physician's Global Assessment	1
Cohort C: B cell depletion therapy	Continue IS	Week 0/Day 1	Physician's Global Assessment	9
Cohort C: B cell depletion therapy	Continue IS	Week 4	Physician's Global Assessment	0
Cohort C: B cell depletion therapy	Continue IS	Week 0/Day 1	Physician's Global Assessment	0
Cohort C: B cell depletion therapy	Continue IS	Week 4	Physician's Global Assessment	0
Cohort C: B cell depletion therapy	Continue IS	Week 0/Day 1	Physician's Global Assessment	10
Cohort C: B cell depletion therapy	Continue IS	Week 4	Physician's Global Assessment	0
Cohort C: B cell depletion therapy	Continue IS	Week 0/Day 1	Physician's Global Assessment	9
Cohort C: B cell depletion therapy	Continue IS	Week 4	Physician's Global Assessment	0
Cohort C: B cell depletion therapy	Continue IS	Week 0/Day 1	Physician's Global Assessment	0.2
Cohort C: B cell depletion therapy	Continue IS	Week 4	Physician's Global Assessment	1
Cohort C: B cell depletion therapy	Continue IS	Week 0/Day 1	Physician's Global Assessment	1
Cohort C: B cell depletion therapy	Continue IS	Week 4	Physician's Global Assessment	0.2
Cohort C: B cell depletion therapy	Continue IS	Week 0/Day 1	Physician's Global Assessment	0
Cohort C: B cell depletion therapy	Continue IS	Week 4	Physician's Global Assessment	0
Cohort C: B cell depletion therapy	Continue IS	Week 0/Day 1	Physician's Global Assessment	0
Cohort C: B cell depletion therapy	Continue IS	Week 4	Physician's Global Assessment	0
Cohort C: B cell depletion therapy	Continue IS	Week 0/Day 1	Physician's Global Assessment	3
Cohort C: B cell depletion therapy	Continue IS	Week 4	Physician's Global Assessment	1.2
Cohort C: B cell depletion therapy	Continue IS	Week 0/Day 1	Physician's Global Assessment	0
Cohort C: B cell depletion therapy	Continue IS	Week 4	Physician's Global Assessment	0
Cohort C: B cell depletion therapy	Continue IS	Week 0/Day 1	Physician's Global Assessment	3.6
Cohort C: B cell depletion therapy	Continue IS	Week 4	Physician's Global Assessment	4.5
Cohort C: B cell depletion therapy	Continue IS	Week 0/Day 1	Physician's Global Assessment	0.5
Cohort C: B cell depletion therapy	Continue IS	Week 4	Physician's Global Assessment	0.4
Cohort C: B cell depletion therapy	Continue IS	Week 0/Day 1	Physician's Global Assessment	4
Cohort C: B cell depletion therapy	Continue IS	Week 4	Physician's Global Assessment	4
Cohort C: B cell depletion therapy	Continue IS	Week 0/Day 1	Physician's Global Assessment	4
Cohort C: B cell depletion therapy	Continue IS	Week 4	Physician's Global Assessment	3
Cohort C: B cell depletion therapy	Continue IS	Week 0/Day 1	Physician's Global Assessment	0.416667
Cohort C: B cell depletion therapy	Continue IS	Week 4	Physician's Global Assessment	0.833333
Cohort C: B cell depletion therapy	Continue IS	Week 0/Day 1	Physician's Global Assessment	0
Cohort C: B cell depletion therapy	Continue IS	Week 4	Physician's Global Assessment	0
Cohort C: B cell depletion therapy	Continue IS	Week 0/Day 1	Physician's Global Assessment	0
Cohort C: B cell depletion therapy	Continue IS	Week 4	Physician's Global Assessment	0
Cohort C: B cell depletion therapy	Continue IS	Week 0/Day 1	Physician's Global Assessment	0
Cohort C: B cell depletion therapy	Continue IS	Week 4	Physician's Global Assessment	0
Cohort C: B cell depletion therapy	Continue IS	Week 0/Day 1	Physician's Global Assessment	0
Cohort C: B cell depletion therapy	Continue IS	Week 4	Physician's Global Assessment	0
Cohort C: B cell depletion therapy	Continue IS	Week 0/Day 1	Physician's Global Assessment	0
Cohort C: B cell depletion therapy	Continue IS	Week 4	Physician's Global Assessment	0
Cohort C: B cell depletion therapy	Continue IS	Week 0/Day 1	Physician's Global Assessment	0
Cohort C: B cell depletion therapy	Continue IS	Week 4	Physician's Global Assessment	0
Cohort C: B cell depletion therapy	Continue IS	Week 0/Day 1	Physician's Global Assessment	7
Cohort C: B cell depletion therapy	Continue IS	Week 4	Physician's Global Assessment	2
Cohort C: B cell depletion therapy	Continue IS	Week 0/Day 1	Physician's Global Assessment	0
Cohort C: B cell depletion therapy	Continue IS	Week 4	Physician's Global Assessment	0.5
Cohort C: B cell depletion therapy	Continue IS	Week 0/Day 1	Physician's Global Assessment	0
Cohort C: B cell depletion therapy	Continue IS	Week 4	Physician's Global Assessment	0
Cohort C: B cell depletion therapy	Continue IS	Week 0/Day 1	Physician's Global Assessment	0
Cohort C: B cell depletion therapy	Continue IS	Week 4	Physician's Global Assessment	0
Cohort C: B cell depletion therapy	Continue IS	Week 0/Day 1	Physician's Global Assessment	0
Cohort C: B cell depletion therapy	Continue IS	Week 4	Physician's Global Assessment	0
Cohort C: B cell depletion therapy	Continue IS	Week 0/Day 1	Physician's Global Assessment	0
Cohort C: B cell depletion therapy	Continue IS	Week 4	Physician's Global Assessment	0
Cohort C: B cell depletion therapy	Continue IS	Week 0/Day 1	Physician's Global Assessment	0
Cohort C: B cell depletion therapy	Continue IS	Week 4	Physician's Global Assessment	0
Cohort C: B cell depletion therapy	Continue IS	Week 0/Day 1	Physician's Global Assessment	0
Cohort C: B cell depletion therapy	Continue IS	Week 4	Physician's Global Assessment	0
Cohort C: B cell depletion therapy	Continue IS	Week 0/Day 1	Physician's Global Assessment	0
Cohort C: B cell depletion therapy	Continue IS	Week 4	Physician's Global Assessment	0
Cohort C: B cell depletion therapy	Continue IS	Week 0/Day 1	Physician's Global Assessment	4
Cohort C: B cell depletion therapy	Continue IS	Week 4	Physician's Global Assessment	3.8
Cohort C: B cell depletion therapy	Continue IS	Week 0/Day 1	Physician's Global Assessment	0
Cohort C: B cell depletion therapy	Continue IS	Week 4	Physician's Global Assessment	0
Cohort C: B cell depletion therapy	Continue IS	Week 0/Day 1	Physician's Global Assessment	0
Cohort C: B cell depletion therapy	Continue IS	Week 4	Physician's Global Assessment	0
Cohort C: B cell depletion therapy	Continue IS	Week 0/Day 1	Physician's Global Assessment	0
Cohort C: B cell depletion therapy	Continue IS	Week 4	Physician's Global Assessment	0.5
Cohort C: B cell depletion therapy	Continue IS	Week 0/Day 1	Physician's Global Assessment	0
Cohort C: B cell depletion therapy	Continue IS	Week 4	Physician's Global Assessment	1
Cohort C: B cell depletion therapy	Continue IS	Week 0/Day 1	Physician's Global Assessment	0
Cohort C: B cell depletion therapy	Continue IS	Week 4	Physician's Global Assessment	0
Cohort C: B cell depletion therapy	Continue IS	Week 0/Day 1	Physician's Global Assessment	0
Cohort C: B cell depletion therapy	Continue IS	Week 4	Physician's Global Assessment	1
Cohort C: B cell depletion therapy	Continue IS	Week 0/Day 1	Physician's Global Assessment	0
Cohort C: B cell depletion therapy	Continue IS	Week 4	Physician's Global Assessment	0
Cohort C: B cell depletion therapy	Continue IS	Week 0/Day 1	Physician's Global Assessment	0
Cohort C: B cell depletion therapy	Continue IS	Week 4	Physician's Global Assessment	0
Cohort C: B cell depletion therapy	Continue IS	Week 0/Day 1	Physician's Global Assessment	3
Cohort C: B cell depletion therapy	Continue IS	Week 4	Physician's Global Assessment	2
Cohort C: B cell depletion therapy	Continue IS	Week 0/Day 1	Physician's Global Assessment	6.6
Cohort C: B cell depletion therapy	Continue IS	Week 4	Physician's Global Assessment	0.1
Cohort C: B cell depletion therapy	Continue IS	Week 0/Day 1	Physician's Global Assessment	2
Cohort C: B cell depletion therapy	Continue IS	Week 0/Day 1	Physician's Global Assessment	0
Cohort C: B cell depletion therapy	Continue IS	Week 4	Physician's Global Assessment	0.5
Cohort C: B cell depletion therapy	Continue IS	Week 0/Day 1	Physician's Global Assessment	0
Cohort C: B cell depletion therapy	Continue IS	Week 4	Physician's Global Assessment	0
Cohort C: B cell depletion therapy	Continue IS	Week 0/Day 1	Physician's Global Assessment	0
Cohort C: B cell depletion therapy	Continue IS	Week 4	Physician's Global Assessment	0
Cohort C: B cell depletion therapy	Continue IS	Week 0/Day 1	Physician's Global Assessment	0
Cohort C: B cell depletion therapy	Continue IS	Week 4	Physician's Global Assessment	0
Cohort C: B cell depletion therapy	Continue IS	Week 0/Day 1	Physician's Global Assessment	1
Cohort C: B cell depletion therapy	Continue IS	Week 4	Physician's Global Assessment	1
Cohort C: B cell depletion therapy	Continue IS	Week 0/Day 1	Physician's Global Assessment	0
Cohort C: B cell depletion therapy	Continue IS	Week 4	Physician's Global Assessment	0
Cohort C: B cell depletion therapy	Continue IS	Week 0/Day 1	Physician's Global Assessment	1
Cohort C: B cell depletion therapy	Continue IS	Week 4	Physician's Global Assessment	1.5
Cohort C: B cell depletion therapy	Continue IS	Week 0/Day 1	Physician's Global Assessment	1
Cohort C: B cell depletion therapy	Continue IS	Week 4	Physician's Global Assessment	0
Cohort C: B cell depletion therapy	Continue IS	Week 0/Day 1	Physician's Global Assessment	2
Cohort C: B cell depletion therapy	Continue IS	Week 4	Physician's Global Assessment	2
Cohort C: B cell depletion therapy	Continue IS	Week 0/Day 1	Physician's Global Assessment	2
Cohort C: B cell depletion therapy	Continue IS	Week 4	Physician's Global Assessment	1
Cohort C: B cell depletion therapy	Continue IS	Week 0/Day 1	Physician's Global Assessment	2
Cohort C: B cell depletion therapy	Continue IS	Week 4	Physician's Global Assessment	3
Cohort C: B cell depletion therapy	Continue IS	Week 0/Day 1	Physician's Global Assessment	0
Cohort C: B cell depletion therapy	Continue IS	Week 4	Physician's Global Assessment	0
Cohort C: B cell depletion therapy	Continue IS	Week 0/Day 1	Physician's Global Assessment	0.9
Cohort C: B cell depletion therapy	Continue IS	Week 0/Day 1	Physician's Global Assessment	2
Cohort C: B cell depletion therapy	Continue IS	Week 4	Physician's Global Assessment	2
Cohort C: B cell depletion therapy	Continue IS	Week 0/Day 1	Physician's Global Assessment	1
Cohort C: B cell depletion therapy	Continue IS	Week 4	Physician's Global Assessment	2
Cohort C: B cell depletion therapy	Continue IS	Week 0/Day 1	Physician's Global Assessment	1
Cohort C: B cell depletion therapy	Continue IS	Week 4	Physician's Global Assessment	2
Cohort C: B cell depletion therapy	Continue IS	Week 0/Day 1	Physician's Global Assessment	1
Cohort C: B cell depletion therapy	Continue IS	Week 4	Physician's Global Assessment	0
Cohort C: B cell depletion therapy	Continue IS	Week 0/Day 1	Physician's Global Assessment	0
Cohort C: B cell depletion therapy	Continue IS	Week 4	Physician's Global Assessment	2
Cohort C: B cell depletion therapy	Continue IS	Week 0/Day 1	Physician's Global Assessment	2
Cohort C: B cell depletion therapy	Continue IS	Week 4	Physician's Global Assessment	0
Cohort C: B cell depletion therapy	Continue IS	Week 0/Day 1	Physician's Global Assessment	1.6
Cohort C: B cell depletion therapy	Continue IS	Week 4	Physician's Global Assessment	0.1
Cohort C: B cell depletion therapy	Continue IS	Week 0/Day 1	Physician's Global Assessment	0
Cohort C: B cell depletion therapy	Continue IS	Week 4	Physician's Global Assessment	1
Cohort C: B cell depletion therapy	Continue IS	Week 0/Day 1	Physician's Global Assessment	1
Cohort C: B cell depletion therapy	Continue IS	Week 4	Physician's Global Assessment	0
Cohort C: B cell depletion therapy	Continue IS	Week 0/Day 1	Physician's Global Assessment	1
Cohort C: B cell depletion therapy	Continue IS	Week 4	Physician's Global Assessment	0
Cohort C: B cell depletion therapy	Continue IS	Week 0/Day 1	Physician's Global Assessment	1
Cohort C: B cell depletion therapy	Continue IS	Week 4	Physician's Global Assessment	0
Cohort C: B cell depletion therapy	Continue IS	Week 0/Day 1	Physician's Global Assessment	2
Cohort C: B cell depletion therapy	Continue IS	Week 4	Physician's Global Assessment	8
Cohort C: B cell depletion therapy	Continue IS	Week 0/Day 1	Physician's Global Assessment	1
Cohort C: B cell depletion therapy	Continue IS	Week 4	Physician's Global Assessment	5
Cohort C: B cell depletion therapy	Continue IS	Week 0/Day 1	Physician's Global Assessment	5
Cohort C: B cell depletion therapy	Continue IS	Week 0/Day 1	Physician's Global Assessment	0
Cohort C: B cell depletion therapy	Continue IS	Week 4	Physician's Global Assessment	0
Cohort C: B cell depletion therapy	Continue IS	Week 0/Day 1	Physician's Global Assessment	0.2
Cohort C: B cell depletion therapy	Continue IS	Week 4	Physician's Global Assessment	2.5
Cohort C: B cell depletion therapy	Continue IS	Week 0/Day 1	Physician's Global Assessment	0
Cohort C: B cell depletion therapy	Continue IS	Week 4	Physician's Global Assessment	0.208333
Cohort C: B cell depletion therapy	Continue IS	Week 0/Day 1	Physician's Global Assessment	0
Cohort C: B cell depletion therapy	Continue IS	Week 4	Physician's Global Assessment	0
Cohort C: B cell depletion therapy	Continue IS	Week 0/Day 1	Physician's Global Assessment	0
Cohort C: B cell depletion therapy	Continue IS	Week 4	Physician's Global Assessment	1.9
Cohort C: B cell depletion therapy	Continue IS	Week 0/Day 1	Physician's Global Assessment	1.8
Cohort C: B cell depletion therapy	Continue IS	Week 4	Physician's Global Assessment	2
Cohort C: B cell depletion therapy	Continue IS	Week 0/Day 1	Physician's Global Assessment	1.04167
Cohort C: B cell depletion therapy	Continue IS	Week 4	Physician's Global Assessment	0
Cohort C: B cell depletion therapy	Continue IS	Week 0/Day 1	Physician's Global Assessment	1
Cohort C: B cell depletion therapy	Continue IS	Week 4	Physician's Global Assessment	2
Cohort C: B cell depletion therapy	Continue IS	Week 0/Day 1	Physician's Global Assessment	1.45833
Cohort C: B cell depletion therapy	Continue IS	Week 4	Physician's Global Assessment	0.416667
Cohort C: B cell depletion therapy	Continue IS	Week 0/Day 1	Physician's Global Assessment	0.3
Cohort C: B cell depletion therapy	Continue IS	Week 4	Physician's Global Assessment	0.3

## Sheet: FIG3D
Cohort, Stage 1	Immunosuppressive Trt Plan, Stage 1	Analysis Visit	Parameter	Analysis Value (std)
Cohort A: MMF or MPA	Continue IS	Week 0/Day 1	Patient's Global Assessment	5.7
Cohort A: MMF or MPA	Continue IS	Week 4	Patient's Global Assessment	4.3
Cohort A: MMF or MPA	Withhold IS	Week 0/Day 1	Patient's Global Assessment	0.5
Cohort A: MMF or MPA	Withhold IS	Week 4	Patient's Global Assessment	2
Cohort A: MMF or MPA	Continue IS	Week 0/Day 1	Patient's Global Assessment	0
Cohort A: MMF or MPA	Continue IS	Week 4	Patient's Global Assessment	0
Cohort A: MMF or MPA	Continue IS	Week 0/Day 1	Patient's Global Assessment	5
Cohort A: MMF or MPA	Continue IS	Week 4	Patient's Global Assessment	4.2
Cohort A: MMF or MPA	Withhold IS	Week 0/Day 1	Patient's Global Assessment	3
Cohort A: MMF or MPA	Withhold IS	Week 4	Patient's Global Assessment	4
Cohort A: MMF or MPA	Continue IS	Week 0/Day 1	Patient's Global Assessment	3
Cohort A: MMF or MPA	Continue IS	Week 4	Patient's Global Assessment	3.2
Cohort A: MMF or MPA	Continue IS	Week 0/Day 1	Patient's Global Assessment	8.6
Cohort A: MMF or MPA	Continue IS	Week 4	Patient's Global Assessment	7.5
Cohort A: MMF or MPA	Withhold IS	Week 0/Day 1	Patient's Global Assessment	2.5
Cohort A: MMF or MPA	Withhold IS	Week 4	Patient's Global Assessment	2.5
Cohort A: MMF or MPA	Continue IS	Week 0/Day 1	Patient's Global Assessment	2
Cohort A: MMF or MPA	Continue IS	Week 4	Patient's Global Assessment	0
Cohort A: MMF or MPA	Continue IS	Week 0/Day 1	Patient's Global Assessment	5.7
Cohort A: MMF or MPA	Continue IS	Week 4	Patient's Global Assessment	8.2
Cohort A: MMF or MPA	Withhold IS	Week 0/Day 1	Patient's Global Assessment	0.5
Cohort A: MMF or MPA	Withhold IS	Week 4	Patient's Global Assessment	2.4
Cohort A: MMF or MPA	Continue IS	Week 0/Day 1	Patient's Global Assessment	0.5
Cohort A: MMF or MPA	Continue IS	Week 4	Patient's Global Assessment	6
Cohort A: MMF or MPA	Withhold IS	Week 0/Day 1	Patient's Global Assessment	7.5
Cohort A: MMF or MPA	Withhold IS	Week 4	Patient's Global Assessment	7.2
Cohort A: MMF or MPA	Withhold IS	Week 0/Day 1	Patient's Global Assessment	4
Cohort A: MMF or MPA	Withhold IS	Week 4	Patient's Global Assessment	3
Cohort A: MMF or MPA	Withhold IS	Week 0/Day 1	Patient's Global Assessment	1.4
Cohort A: MMF or MPA	Withhold IS	Week 4	Patient's Global Assessment	1
Cohort A: MMF or MPA	Continue IS	Week 0/Day 1	Patient's Global Assessment	0.6
Cohort A: MMF or MPA	Continue IS	Week 4	Patient's Global Assessment	0.2
Cohort A: MMF or MPA	Withhold IS	Week 0/Day 1	Patient's Global Assessment	7.5
Cohort A: MMF or MPA	Withhold IS	Week 4	Patient's Global Assessment	0.1
Cohort A: MMF or MPA	Continue IS	Week 0/Day 1	Patient's Global Assessment	8
Cohort A: MMF or MPA	Continue IS	Week 4	Patient's Global Assessment	4
Cohort A: MMF or MPA	Withhold IS	Week 0/Day 1	Patient's Global Assessment	7
Cohort A: MMF or MPA	Withhold IS	Week 4	Patient's Global Assessment	6
Cohort A: MMF or MPA	Withhold IS	Week 0/Day 1	Patient's Global Assessment	3
Cohort A: MMF or MPA	Withhold IS	Week 4	Patient's Global Assessment	6.5

[truncated: 56 more sheets: FIG3E, FIG3F, SUPPFIG1A, SUPPFIG1B, SUPPFIG1C, SUPPFIG1D, SUPPFIG1E, SUPPFIG1F, SUPPFIG2A, SUPPFIG2B, SUPPFIG2C, SUPPFIG2D, SUPPFIG2E, SUPPFIG2F, SUPPFIG3A, SUPPFIG3B, SUPPFIG3C, SUPPFIG3D, SUPPFIG3E, SUPPFIG3F …]
